# Supplementary material for: A cellulose-derived supramolecule for fast ion transport
Source: Sci Adv. 2022 Dec 9;8(49):eadd2031. doi: 10.1126/sciadv.add2031 (PMC9733924; doi:10.1126/sciadv.add2031)
Supplement: Supplementary file 2 — Data S1 to S3 [file sciadv.add2031_data_s1_to_s3.zip]

Archive with 4 entries (3 files):
- Supporting electronic files/Na Cellulose II_Polymer 1974.cif
- Supporting electronic files/Na-CS_Model P3221.cif
- Supporting electronic files/Na-CS_Model P62.cif
- Supporting electronic files/
