# Supplementary material for: A cellulose-derived supramolecule for fast ion transport
Source: Sci Adv. 2022 Dec 9;8(49):eadd2031. doi: 10.1126/sciadv.add2031 (PMC9733924; doi:10.1126/sciadv.add2031)
Supplement: Supplementary file 2 — Data S1 to S3 [file sciadv.add2031_data_s1_to_s3.zip › Supporting electronic files/Na Cellulose II_Polymer 1974.cif]

data_NaCelluloseII

_audit_creation_method            'program generated for testing only'

_symmetry_cell_setting hexagonal
_symmetry_space_group_name_H-M 'P 32 2 1'
_symmetry_Int_Tables_number 154
loop_
_symmetry_equiv_pos_site_id
_symmetry_equiv_pos_as_xyz
1 x,y,z
2 -y,x-y,2/3+z
3 -x+y,-x,1/3+z


_cell_length_a                    10.000000
_cell_length_b                    10.000000
_cell_length_c                    15.15
_cell_angle_alpha                 90.00
_cell_angle_beta                  90.00
_cell_angle_gamma                 120.00
_cell_volume                      866
_cell_formula_units_Z             2
_cell_measurement_temperature     293(2)
_exptl_crystal_density_diffrn     1.634
_exptl_crystal_density_method     'not measured'
_exptl_crystal_F_000              356
_exptl_absorpt_coefficient_mu     0.143

_diffrn_ambient_temperature       293(2)
_diffrn_radiation_wavelength      1.5406
_diffrn_radiation_type            ?
_diffrn_radiation_source          'fine-focus sealed tube'
_diffrn_radiation_monochromator   graphite
_diffrn_reflns_number             235
_diffrn_reflns_av_R_equivalents   0.0000
_diffrn_reflns_av_sigmaI/netI     0.0671
_reflns_number_total              235
_reflns_number_gt                 228
loop_
_atom_site_label
_atom_site_type_symbol
_atom_site_fract_x
_atom_site_fract_y
_atom_site_fract_z
_atom_site_U_iso_or_equiv
_atom_site_adp_type
_atom_site_occupancy
_atom_site_symmetry_multiplicity
_atom_site_calc_flag
_atom_site_refinement_flags
_atom_site_disorder_assembly
_atom_site_disorder_group
C11  C 0.317 0.720 0.595 0.06(3) Uiso 1 1 d DU . . 
C21  C 0.25 0.8 0.55 0.06(3) Uiso 1 1 d DU . . 
C31  C 0.166 0.717 0.465 0.06(3) Uiso 1 1 d DU . . 
C41  C 0.273 0.689 0.407 0.06(3) Uiso 1 1 d DU . . 
C51  C 0.349 0.615 0.460 0.06(3) Uiso 1 1 d DU . . 
C61  C 0.469 0.595 0.409 0.06(3) Uiso 1 1 d DU . . 
O21  O 0.15 0.82 0.61 0.06(3) Uiso 1 1 d DU . .
O31  O 0.12 0.81 0.42 0.06(3) Uiso 1 1 d DU . . 
O41  O 0.402 0.807 0.667 0.06(3) Uiso 1 1 d DU . . 
O51  O 0.420 0.69 0.545 0.06(3) Uiso 1 1 d DU . . 
O61  O 0.613 0.734 0.405 0.06(3) Uiso 1 1 d DU . . 

C12  C 0.720 0.317  0.405 0.06(3) Uiso 1 1 d DU . . 
C21  C 0.8 0.25  0.45 0.06(3) Uiso 1 1 d DU . . 
C31  C 0.717 0.166  0.535 0.06(3) Uiso 1 1 d DU . . 
C41  C 0.689 0.273  0.593 0.06(3) Uiso 1 1 d DU . . 
C51  C 0.615 0.349  0.54 0.06(3) Uiso 1 1 d DU . . 
C61  C 0.595 0.469  0.591 0.06(3) Uiso 1 1 d DU . . 
O21  O 0.82 0.15  0.39 0.06(3) Uiso 1 1 d DU . .
O31  O 0.81 0.12  0.58 0.06(3) Uiso 1 1 d DU . . 
O41  O 0.807 0.402  0.333 0.06(3) Uiso 1 1 d DU . . 
O51  O 0.69 0.420  0.455 0.06(3) Uiso 1 1 d DU . . 
O61  O 0.734 0.613  0.595 0.06(3) Uiso 1 1 d DU . . 

#END
