# Supplementary material for: A cellulose-derived supramolecule for fast ion transport
Source: Sci Adv. 2022 Dec 9;8(49):eadd2031. doi: 10.1126/sciadv.add2031 (PMC9733924; doi:10.1126/sciadv.add2031)
Supplement: Supplementary file 2 — Data S1 to S3 [file sciadv.add2031_data_s1_to_s3.zip › Supporting electronic files/Na-CS_Model P62.cif]

data_NaCelluloseCuattempt9P62

_audit_creation_method            'program generated for modelling only'

_symmetry_cell_setting hexagonal
_symmetry_space_group_name_H-M 'P 62 '
_symmetry_Int_Tables_number 171
loop_
_symmetry_equiv_pos_site_id
_symmetry_equiv_pos_as_xyz
1 x,y,z
2 -y,x-y,2/3+z
3 -x+y,-x,1/3+z
4 -x,-y,z
5 x-y,x,1/3+z
6 y,-x+y,2/3+z

_cell_length_a                    14.900000
_cell_length_b                    14.900000
_cell_length_c                    15.250000
_cell_angle_alpha                 90.00
_cell_angle_beta                  90.00
_cell_angle_gamma                 120.00
_cell_volume                      2932.060908
_cell_formula_units_Z             2
_cell_measurement_temperature     293(2)
_exptl_crystal_density_diffrn     1.634
_exptl_crystal_density_method     'not measured'
_exptl_crystal_F_000              356
_exptl_absorpt_coefficient_mu     0.143

_diffrn_ambient_temperature       293(2)
_diffrn_radiation_wavelength      1.5406
_diffrn_radiation_type            ?
_diffrn_radiation_source          'fine-focus sealed tube'
_diffrn_radiation_monochromator   graphite
_diffrn_reflns_number             235
_diffrn_reflns_av_R_equivalents   0.0000
_diffrn_reflns_av_sigmaI/netI     0.0671
_reflns_number_total              235
_reflns_number_gt                 228
loop_
_atom_site_label
_atom_site_type_symbol
_atom_site_fract_x
_atom_site_fract_y
_atom_site_fract_z
_atom_site_U_iso_or_equiv
_atom_site_adp_type
_atom_site_occupancy
_atom_site_symmetry_multiplicity
_atom_site_calc_flag
_atom_site_refinement_flags
_atom_site_disorder_assembly
_atom_site_disorder_group
C11  C 0.363047 0.693764 0.257850 0.5 Uiso 1 1 d DU . .
C21  C 0.426788 0.795057 0.208460 0.5 Uiso 1 1 d DU . .
C31  C 0.369901 0.794784 0.126185 0.5 Uiso 1 1 d DU . .
C41  C 0.338559 0.698073 0.072257 0.5 Uiso 1 1 d DU . .
C51  C 0.280614 0.601177 0.128383 0.5 Uiso 1 1 d DU . .
C61  C 0.256074 0.503441 0.079235 0.5 Uiso 1 1 d DU . .
O21  O 0.445903 0.879862 0.263325 0.5 Uiso 1 1 d DU . .
O31  O 0.433331 0.884322 0.074132 0.5 Uiso 1 1 d DU . .
O41  O 0.272836 0.692180 0.002328 0.5 Uiso 1 1 d DU . .
O51  O 0.342720 0.608328 0.202542 0.5 Uiso 1 1 d DU . .
O61  O 0.351550 0.510082 0.053288 0.5 Uiso 1 1 d DU . .
H11  H 0.292943 0.687267 0.278810 0.5 Uiso 1 1 d DU . .
H21  H 0.497976 0.801831 0.190604 0.5 Uiso 1 1 d DU . .
H31  H 0.302641 0.796266 0.144359 0.5 Uiso 1 1 d DU . .
H41  H 0.405289 0.701115 0.046317 0.5 Uiso 1 1 d DU . .
H51  H 0.211155 0.595395 0.150460 0.5 Uiso 1 1 d DU . .
H61A H 0.212430 0.435431 0.109742 0.5 Uiso 1 1 d DU . .
H61B H 0.216473 0.501727 0.022120 0.5 Uiso 1 1 d DU . .
#
Cu11  Cu     0.5    0.5     0.5     0.5 Uiso 1 1 d DU . . 
#O81  O     0.31    0.31     0.5     0.5 Uiso 1 1 d DU . .
##O91  S     0.68    0.68     0.5     0.5 Uiso 1 1 d DU . .
###
#Na11  Na     0.155    0.155     0.5     0.1 Uiso 1 1 d DU . .
#O101  O     0.1    0.19     0.67     1.0 Uiso 1 1 d DU . .
#O111  O     0.069    0.24     0.44     1.0 Uiso 1 1 d DU . .
#O121  O     1.0    1.0     0.5     1.0 Uiso 1 1 d DU . .
###
##Na21  Na     0.845    0.845     0.5     1.0 Uiso 1 1 d DU . .
#O131  O     0.735    0.95     0.56     1.0 Uiso 1 1 d DU . .
###
#Na31  Na     0.67    0.56     0.89     1.0 Uiso 1 1 d DU . .
##O141  O      0.63    0.54     0.07     1.0 Uiso 1 1 d DU . .
#O151  O      0.71    0.58     0.74     1.0 Uiso 1 1 d DU . .
#O161  O      0.82    0.55     0.93     1.0 Uiso 1 1 d DU . .

#END
